# Supplementary material for: Labdanum Resin from Cistus ladanifer L.: A Natural and Sustainable Ingredient for Skin Care Cosmetics with Relevant Cosmeceutical Bioactivities
Source: Plants (Basel). 2022 May 31;11(11):1477. doi: 10.3390/plants11111477 (PMC9183103; doi:10.3390/plants11111477)
Supplement: Supplementary file 1 [file plants-11-01477-s001.zip]

Archive with 1 entries (1 files):
- plants-1742627-supplementary.pdf
